# Supplementary material for: B and T Cell Bi-Cistronic Multiepitopic Vaccine Induces Broad Immunogenicity and Provides Protection Against SARS-CoV-2
Source: Vaccines (Basel). 2024 Oct 25;12(11):1213. doi: 10.3390/vaccines12111213 (PMC11598604; doi:10.3390/vaccines12111213)
Supplement: Supplementary file 1 [file vaccines-12-01213-s001.zip]

Archive with 1 entries (1 files):
- vaccines-3231472-supplementary.pdf
